# Supplementary material for: Predicting Postoperative Length of Stay in Patients Undergoing Laparoscopic Right Hemicolectomy for Colon Cancer: A Machine Learning Approach Using SICE (Società Italiana di Chirurgia Endoscopica) CoDIG Data
Source: Cancers (Basel). 2024 Aug 16;16(16):2857. doi: 10.3390/cancers16162857 (PMC11352329; doi:10.3390/cancers16162857)
Supplement: Supplementary file 1 [file cancers-16-02857-s001.zip]

Archive with 1 entries (1 files):
- cancers-3117144-supplementary.pdf
